# Supplementary material for: Comparative Analysis of Mesocotyl Elongation Ability among Maize Inbred Lines
Source: Int J Mol Sci. 2024 Nov 19;25(22):12437. doi: 10.3390/ijms252212437 (PMC11595070; doi:10.3390/ijms252212437)
Supplement: Supplementary file 1 [file ijms-25-12437-s001.zip]

Archive with 1 entries (1 files):
- ijms-3295181-supplementary.pdf
